# Supplementary material for: A Zinc-Mediated Deprotective Annulation Approach to New Polycyclic Heterocycles
Source: Molecules. 2021 Apr 16;26(8):2318. doi: 10.3390/molecules26082318 (PMC8072660; doi:10.3390/molecules26082318)
Supplement: Supplementary file 1 [file molecules-26-02318-s001.zip]

Archive with 1 entries (1 files):
- molecules-1176704-supplementary.pdf
